# Supplementary material for: Pushing the Boundaries of Ampullectomy for Benign Ampullary Tumors: 25-Year Outcomes of Surgical Ampullary Resection Associated with Duodenectomy or Biliary Resection
Source: J Clin Med. 2024 Nov 27;13(23):7220. doi: 10.3390/jcm13237220 (PMC11642110; doi:10.3390/jcm13237220)
Supplement: Supplementary file 1 [file jcm-13-07220-s001.zip]

Archive with 1 entries (1 files):
- Transduodenal Ampullectomy.wmv
